# Supplementary material for: Genome-Wide Identification of 5-HT Receptor Gene Family in Razor Clam Sinonovacula constricta and Their Circadian Rhythm Expression Analysis
Source: Animals (Basel). 2023 Oct 14;13(20):3208. doi: 10.3390/ani13203208 (PMC10603676; doi:10.3390/ani13203208)
Supplement: Supplementary file 1 [file animals-13-03208-s001.zip]

Archive with 1 entries (1 files):
- animals-2625459-supplementary.pdf
